# Supplementary material for: Storage conditions of intestinal microbiota matter in metagenomic analysis
Source: BMC Microbiol. 2012 Jul 30;12:158. doi: 10.1186/1471-2180-12-158 (PMC3489833; doi:10.1186/1471-2180-12-158)
Supplement: Additional file 1 — Table S1. Detailed taxonomy assignment at the species level of the 24 samples. The taxonomy analysis is based on alignment performed using PyNast against Silva 108 release database and OTUs assignment using blast and the Silva 108 release taxa mapping file. [file 1471-2180-12-158-S1.xls]

## Sheet: Hoja2
Supplementary Table: Taxonomy at the species level
Taxon	#1_F	#1_UF1h	#1_UF3h		#1_RT3h	#1_RT24h	#1_RT2w		#2_F	#2_UF1h	#2_UF3h		#2_RT3h	#2_RT24h	#2_RT2w		#3_F	#3_UF1h	#3_UF3h		#3_RT3h	#3_RT24h	#3_RT2w		#4_F	#4_UF1h	#4_UF3h		#4_RT3h	#4_RT24h	#4_RT2w
Bacteroidetes;Bacteroidia;Bacteroidales;Bacteroidaceae;Bacteroides;uncultured bacterium_51	0.220644	0.202711	0.183712		0.263517	0.203654	0.0969828		0.208249	0.14684	0.0329018		0.221718	0.206233	0.162778		0.330051	0.183507	0.13443		0.318775	0.330331	0.257741		0.000213356	0.000705882	0.000260078		0.000430385	0	0.000204123
Firmicutes;Clostridia;Clostridiales;Ruminococcaceae;Faecalibacterium;uncultured bacterium_156	0.168292	0.138625	0.102174		0.136003	0.222104	0.215321		0.087107	0.0926713	0.105717		0.078175	0.0848746	0.0636267		0.100236	0.117354	0.0971491		0.114123	0.0786427	0.082884		0.0565394	0.113882	0.104811		0.0516462	0.0639622	0.115738
Bacteroidetes;Bacteroidia;Bacteroidales;Prevotellaceae;uncultured;human gut metagenome_62	0.158118	0.165924	0.10017		0.14523	0.116906	0.044279		0.0773003	0.0616038	0.0204962		0.0648346	0.0643527	0.0559385		0.0393856	0.0167648	0.00942982		0.0401606	0.0326472	0.0138654		0	0	0		0.00129116	0	0
Firmicutes;Clostridia;Clostridiales;Lachnospiraceae;Moryella;uncultured bacterium_29	0.0445104	0.0435624	0.0636081		0.0341391	0.0468334	0.100118		0.0395154	0.0570898	0.0733549		0.0384205	0.0402838	0.0482503		0.0293423	0.0346624	0.033114		0.0261044	0.0268575	0.0291172		0.0262428	0.0675294	0.0686606		0.0296966	0.0362739	0.0118392
ActinoActinoBifidobacteriales;Bifidobacteriaceae;Bifidobacterium;uncultured bacterium_114	0.0258584	0.0286544	0.0712211		0.0225134	0.047543	0.125196		0.0374964	0.0541689	0.137001		0.0437567	0.0620725	0.108431		0.0151635	0.0661531	0.108333		0.0276104	0.0194596	0.0428285		0.000213356	0.000470588	0.00312094		0.000215193	0	0.00122474
Bacteroidetes;Bacteroidia;Bacteroidales;Bacteroidaceae;Bacteroides;uncultured bacterium_2	0.0258584	0.0338819	0.0352599		0.0321092	0.0186269	0.0101881		0.00230747	0.00716941	0.0021575		0.0029349	0.00886749	0.0106045		0.0252068	0.0231083	0.0274123		0.0244311	0.0472821	0.0471422		0.0238959	0.0404706	0.0361508		0.0189369	0.0397081	0.0908349
Firmicutes;Clostridia;Clostridiales;Ruminococcaceae;uncultured;uncultured bacterium_191	0.0205596	0.0236205	0.0357608		0.0129175	0.0141919	0.028605		0	0	0.000539374		0	0.000253357	0		0.00768019	0.0117807	0.00723684		0.00635877	0.00981023	0.00985981		0	0	0		0	0	0
Firmicutes;Clostridia;Clostridiales;Ruminococcaceae;uncultured;uncultured bacterium_120	0.0203476	0.0158761	0.0199339		0.012733	0.0143693	0.0211599		0.00980675	0.00424854	0.00889968		0.0133404	0.00836078	0.0116649		0.00905868	0.0124604	0.0129386		0.00937082	0.00836282	0.0221846		0.000640068	0.00117647	0.000260078		0.00086077	0.00150247	0.00244948
Firmicutes;Clostridia;Clostridiales;Ruminococcaceae;Ruminococcus;uncultured bacterium_89	0.01844	0.0240077	0.018832		0.0097804	0.0129502	0.0446708		0.00144217	0.000531067	0.00161812		0.00133404	0.000253357	0.000530223		0.00216621	0.00203897	0.00175439		0.00200803	0.00160823	0.00138654		0.0087476	0.0169412	0.0174252		0.00494943	0.0128783	0.0087773
Firmicutes;Clostridia;Clostridiales;Ruminococcaceae;Ruminococcus;uncultured bacterium_122	0.0167444	0.00774443	0.0190324		0.0119948	0.0129502	0.00352665		0	0	0.000269687		0	0	0		0.00177235	0.00226552	0.00131579		0.000502008	0.00192988	0.000308119		0.00149349	0.00329412	0.00104031		0.00107596	0.00214638	0.00102062
Firmicutes;Clostridia;Clostridiales;Lachnospiraceae;uncultured;uncultured bacterium_50	0.013777	0.0168441	0.0359611		0.00904226	0.0133049	0.0372257		0.0126911	0.0180563	0.0231931		0.00960512	0.014188	0.0201485		0.0147696	0.02628	0.0258772		0.00886881	0.0117401	0.0231089		0.0157884	0.0414118	0.0624187		0.00667097	0.0160979	0.0504185
Bacteroidetes;Bacteroidia;Bacteroidales;S24-7;uncultured bacterium_581;Other	0.0135651	0.0160697	0.0158269		0.0180845	0.011531	0.0252743		0	0.000531067	0.000269687		0.000266809	0.000253357	0.000265111		0.019102	0.0228817	0.0192982		0.0140562	0.0135092	0.0112463		0.000640068	0.000705882	0.000260078		0.000215193	0.000214638	0.000408247
Firmicutes;Clostridia;Clostridiales;Ruminococcaceae;Faecalibacterium;uncultured bacterium_11	0.0131412	0.0123911	0.0146249		0.0162392	0.0232393	0.0201803		0.0129795	0.0175252	0.018069		0.011206	0.0116544	0.0145811		0.013588	0.021749	0.0217105		0.020917	0.0110968	0.0152519		0.00789418	0.0254118	0.0249675		0.00430385	0.0160979	0.0204123
Firmicutes;Clostridia;Clostridiales;Lachnospiraceae;uncultured bacterium_1;Other	0.0118694	0.0135528	0.00430732		0.0167928	0.012418	0.00901254		0.00778771	0.0100903	0.00512406		0.00827108	0.00456043	0.00742312		0.00236314	0.000226552	0.000438596		0.00117135	0.00112576	0.000154059		0.00469383	0.00329412	0.000780234		0.00344308	0.00236102	0.00183711
Bacteroidetes;Bacteroidia;Bacteroidales;Bacteroidaceae;Bacteroides;uncultured bacterium_12	0.0114455	0.00755082	0.0109186		0.0123639	0.00904737	0.00568182		0.0109605	0.00770048	0.00188781		0.0128068	0.0119078	0.0124602		0.0208744	0.00521069	0.00548246		0.0142236	0.0159215	0.00862733		0.000213356	0	0.000260078		0.000430385	0.000429277	0
Bacteroidetes;Bacteroidia;Bacteroidales;Bacteroidaceae;Bacteroides;Bacteroides clarus YIT 12056_145	0.0110216	0.0214908	0.0185315		0.0132866	0.00922476	0.0109718		0.015287	0.011418	0.00862999		0.01254	0.010641	0.0230647		0.00315085	0.00135931	0.00131579		0.00384873	0.00418141	0.00446772		0.0115212	0.0143529	0.0104031		0.0086077	0.0160979	0.0204123
Firmicutes;Clostridia;Clostridiales;Ruminococcaceae;uncultured;uncultured bacterium_95	0.00996185	0.00696999	0.0140238		0.00904226	0.0154337	0.0107759		0.0207672	0.0300053	0.0453074		0.0277481	0.0260958	0.0241251		0.0084679	0.0129135	0.0111842		0.00669344	0.00932776	0.00231089		0.0189887	0.0289412	0.0304291		0.00946847	0.0281176	0.0167381
Bacteroidetes;Bacteroidia;Bacteroidales;Bacteroidaceae;Bacteroides;uncultured bacterium_20	0.00974989	0.00813166	0.0121206		0.0190072	0.0147241	0.0121473		0.00980675	0.0122146	0.00404531		0.00827108	0.00962757	0.0135207		0.00551398	0.00362483	0.00372807		0.00686078	0.00659376	0.00801109		0.0277363	0.0176471	0.0122237		0.0146331	0.0390642	0.0559298
Firmicutes;Clostridia;Clostridiales;Lachnospiraceae;Incertae Sedis;uncultured bacterium_104	0.00932599	0.0125847	0.0106181		0.00701236	0.00478978	0.00352665		0.00721085	0.00451407	0.0142934		0.00667022	0.007094	0.004772		0.0098464	0.028319	0.060307		0.0125502	0.0115793	0.0274226		0.00362705	0.00705882	0.0153446		0.00236712	0.00236102	0.00714432
Firmicutes;Clostridia;Clostridiales;Clostridiaceae;Clostridium;uncultured bacterium_1395	0.00805426	0.00600194	0.00380647		0.0097804	0.00674117	0.00215517		0	0	0		0	0	0		0	0	0		0	0	0		0	0	0		0	0	0
Firmicutes;Clostridia;Clostridiales;Lachnospiraceae;Incertae Sedis;uncultured bacterium_160	0.0074184	0.0127783	0.00721226		0.0123639	0.00709597	0.00646552		0	0	0.000269687		0	0	0.000795334		0.00157542	0	0		0.00083668	0.000643294	0.00169465		0	0	0		0	0	0
Bacteroidetes;Bacteroidia;Bacteroidales;Rikenellaceae;Alistipes;uncultured bacterium_6	0.00657058	0.00561471	0.00530903		0.00387525	0.00603158	0.0031348		0.00865301	0.0130112	0.00647249		0.0160085	0.0111477	0.0092789		0.0100433	0.00951518	0.00921053		0.0100402	0.0128659	0.0149438		0.0288031	0.0437647	0.0278283		0.0314181	0.0266152	0.0706267
Firmicutes;Clostridia;Clostridiales;Lachnospiraceae;Incertae Sedis;uncultured bacterium_128	0.00657058	0.00696999	0.0111189		0.00793504	0.00585418	0.00666144		0.00230747	0.00185874	0.000809061		0.000533618	0.00126678	0.000530223		0.00748326	0.0120072	0.0107456		0.0133869	0.00771952	0.0138654		0.00405377	0.00541176	0.00312094		0.00516462	0.00407813	0.00979792
Firmicutes;Clostridia;Clostridiales;Clostridiaceae;Clostridium;uncultured bacterium_889	0.00614667	0.00406583	0.00591005		0.00276804	0.00478978	0.00764107		0.00201904	0.00212427	0.00377562		0.00186766	0.000760071	0.00185578		0.0013785	0.00407793	0.00460526		0.00200803	0.00241235	0.00385149		0	0	0.00104031		0	0	0.000204123
Bacteroidetes;Bacteroidia;Bacteroidales;Bacteroidaceae;Bacteroides;uncultured Bacteroidetes bacterium_182	0.0050869	0.003485	0.00390664		0.0046134	0.00514458	0.00333072		0.00605711	0.00743494	0.00458468		0.00613661	0.00861414	0.0092789		0.00118157	0.00158586	0.00109649		0.000502008	0.00128659	0.00138654		0.00576061	0.00564706	0.00286086		0.00408866	0.00600987	0.0106144
Firmicutes;Clostridia;Clostridiales;Ruminococcaceae;Incertae Sedis;uncultured bacterium_37	0.0050869	0.00600194	0.00671141		0.005167	0.00408018	0.00607367		0.0222094	0.0342539	0.062028		0.0272145	0.0309096	0.0278367		0.00590784	0.0056638	0.00548246		0.00435074	0.00659376	0.00939763		0.0123747	0.0258824	0.0244473		0.00925328	0.0246834	0.0273525
Firmicutes;Clostridia;Clostridiales;Lachnospiraceae;Incertae Sedis;uncultured bacterium_107	0.00487495	0.00290416	0.00751277		0.00479793	0.00212879	0.0023511		0.00288434	0.00584174	0.0107875		0.00426894	0.00506714	0.00265111		0.00177235	0.00974173	0.00877193		0.0041834	0.00176906	0.00431367		0.00106678	0.00329412	0.00364109		0	0.000858553	0.0026536
Firmicutes;Clostridia;Clostridiales;Lachnospiraceae;Incertae Sedis;unidentified_157	0.00487495	0.00774443	0.00390664		0.00645876	0.00425758	0.00274295		0	0	0		0	0.000253357	0		0	0	0		0	0.000160823	0		0	0	0		0	0	0
Firmicutes;Clostridia;Clostridiales;Lachnospiraceae;uncultured;uncultured bacterium_142	0.00466299	0.00387222	0.00580988		0.00442886	0.00567678	0.00411442		0.00663398	0.00690388	0.00512406		0.00480256	0.0103876	0.00265111		0.00433241	0.00181242	0.00548246		0.0065261	0.00257317	0.00277307		0.00128014	0.00329412	0.00390117		0.00150635	0.00107319	0.0034701
Firmicutes;Clostridia;Clostridiales;Lachnospiraceae;Incertae Sedis;uncultured bacterium_105	0.00445104	0.00658277	0.00761294		0.00276804	0.00337059	0.00274295		0.00721085	0.0106213	0.00970874		0.00640342	0.00734735	0.00609756		0.00393856	0.0160852	0.0254386		0.00535475	0.00241235	0.00215683		0.00768082	0.0145882	0.0189857		0.00236712	0.00600987	0.00938967
Firmicutes;Clostridia;Clostridiales;Ruminococcaceae;uncultured;uncultured bacterium_123	0.00423908	0.00522749	0.00721226		0.00295257	0.00354799	0.00117555		0.00432651	0.00557621	0.00674218		0.00533618	0.00329364	0.00503712		0.000196928	0.00181242	0.00285088		0.000669344	0.000321647	0.00123248		0	0	0		0	0	0
Bacteroidetes;Bacteroidia;Bacteroidales;Bacteroidaceae;Bacteroides;uncultured bacterium_610	0.00402713	0.003485	0.00530903		0.00996494	0.00283839	0.0015674		0.00230747	0.0015932	0		0.0029349	0.000760071	0.00185578		0.0084679	0.00362483	0.00153509		0.00585676	0.00595047	0.00508396		0	0	0		0	0	0
Firmicutes;Clostridia;Clostridiales;Lachnospiraceae;uncultured;uncultured bacterium_1016	0.00360322	0.00212972	0.00150255		0.00202989	0.0010644	0.000783699		0.00403807	0.00610728	0		0.0058698	0.00557385	0.0124602		0.00177235	0.00181242	0		0.000669344	0.00096494	0.00585426		0.00170685	0.00470588	0.000260078		0.00150635	0.00107319	0.00510308
Firmicutes;Clostridia;Clostridiales;Lachnospiraceae;Lachnospira;uncultured bacterium_100	0.00339127	0.00406583	0.00160272		0.00405979	0.00301579	0.00117555		0.00807615	0.00849708	0.00701187		0.00827108	0.007094	0.0068929		0.00275699	0.00135931	0.000219298		0.00117135	0.00176906	0.00154059		0.00362705	0.00352941	0.000780234		0.00365827	0.00515132	0.00673607
Firmicutes;Clostridia;Clostridiales;Lachnospiraceae;Lachnospira;uncultured bacterium_137	0.00339127	0.00580833	0.00120204		0.00369072	0.00230619	0.00254702		0.00201904	0.0015932	0.000539374		0.000800427	0.00126678	0.000530223		0.00433241	0.00249207	0.000438596		0.00317938	0.00241235	0.00200277		0.00298699	0.00211765	0.000520156		0.00236712	0.00214638	0
Firmicutes;Clostridia;Clostridiales;Lachnospiraceae;uncultured;uncultured bacterium_69	0.00339127	0.00232333	0.00350596		0.00129175	0.0010644	0.00117555		0.00403807	0.00185874	0.0062028		0.00320171	0.00481378	0.00530223		0.0013785	0.00453104	0.00635965		0.00217537	0.00192988	0.00292713		0.0034137	0.00776471	0.0145644		0.0030127	0.00300494	0.00367422
Bacteroidetes;Bacteroidia;Bacteroidales;Bacteroidaceae;Bacteroides;uncultured bacterium_134	0.00317931	0.00154889	0.00440749		0.00608968	0.00443498	0.00195925		0.00519181	0.00292087	0.00134844		0.00373533	0.00253357	0.00265111		0.00630169	0.00385138	0.000438596		0.0060241	0.00337729	0.00231089		0	0.000235294	0		0	0	0
Bacteroidetes;Bacteroidia;Bacteroidales;Porphyromonadaceae;Barnesiella;uncultured bacterium_212	0.00317931	0.00484027	0.00230392		0.00313711	0.00425758	0.0023511		0.000576868	0.0015932	0.000269687		0.000533618	0.000760071	0.000795334		0.00256006	0.00271862	0.00307018		0.00167336	0.00241235	0.00169465		0.00704075	0.00870588	0.00546164		0.00559501	0.00922945	0.0157175
Firmicutes;Clostridia;Clostridiales;Ruminococcaceae;Subdoligranulum;uncultured bacterium_33	0.00317931	0.00503388	0.00871482		0.00498247	0.00816037	0.0119514		0.00922988	0.0143388	0.0167206		0.00373533	0.00810742	0.0153765		0.0185112	0.02628	0.0254386		0.0143909	0.0180122	0.0280388		0.0053339	0.0110588	0.0283485		0.00387347	0.00450741	0.0102062
ProteoBetaproteoBurkholderiales;Alcaligenaceae;Sutterella;uncultured bacterium_125	0.00317931	0.00484027	0.00110187		0.00369072	0.00354799	0.0107759		0	0	0		0	0	0		0	0	0		0	0	0		0	0	0		0	0	0
Bacteroidetes;Bacteroidia;Bacteroidales;Bacteroidaceae;Bacteroides;uncultured bacterium_186	0.00296736	0.00832527	0.00340579		0.0071969	0.00390279	0.00117555		0	0.000265534	0.000269687		0.000266809	0	0		0.00256006	0.00181242	0.00131579		0.00251004	0.0020907	0.00138654		0	0	0		0	0	0
Bacteroidetes;Bacteroidia;Bacteroidales;S24-7;uncultured bacterium_36;Other	0.00296736	0.00425944	0.00881499		0.00387525	0.00230619	0.00176332		0.0126911	0.0191184	0.0229234		0.0130736	0.00962757	0.0172322		0.00315085	0.0154055	0.0192982		0.00702811	0.00369894	0.00724079		0.00448048	0.0134118	0.0244473		0.00193673	0.00300494	0.00796081
Firmicutes;Clostridia;Clostridiales;Lachnospiraceae;Blautia;uncultured bacterium_32	0.00296736	0.00367861	0.00651107		0.00313711	0.00532198	0.0015674		0.00692241	0.00584174	0.0062028		0.00693703	0.00278693	0.00583245		0.00630169	0.0219755	0.0274123		0.0162316	0.00771952	0.0149438		0.0053339	0.016	0.0304291		0.0030127	0.00772698	0.0126556
Firmicutes;Clostridia;Clostridiales;Lachnospiraceae;Incertae Sedis;uncultured bacterium_150	0.00296736	0.00367861	0.00130221		0.00498247	0.00212879	0.00489812		0.00778771	0.00398301	0.00134844		0.00186766	0.00152014	0.000265111		0.00216621	0.00203897	0		0.00167336	0.000804117	0.00107842		0.000213356	0	0		0.000215193	0	0
Firmicutes;Clostridia;Clostridiales;Lachnospiraceae;Incertae Sedis;uncultured bacterium_130	0.0027554	0.000774443	0.00240409		0.00350618	0.000532198	0.000587774		0.000865301	0	0		0.000800427	0.000760071	0.000530223		0.00157542	0.000226552	0.000219298		0.000502008	0.00096494	0.000616238		0.00469383	0.00258824	0.00130039		0.00215193	0.00493668	0.00285773
Firmicutes;Clostridia;Clostridiales;Lachnospiraceae;uncultured;uncultured bacterium_54	0.0027554	0.000193611	0.00220375		0.0025835	0.0012418	0.00411442		0.00201904	0.0023898	0.00431499		0.00213447	0.00228021	0.00318134		0.00216621	0.00158586	0.00175439		0.000669344	0.00048247	0.000308119		0.000426712	0.00352941	0.00260078		0.00107596	0.000429277	0.00102062
ProteoDeltaproteoDesulfovibrionales;Desulfovibrionaceae;Desulfovibrio;uncultured bacterium_121	0.00254345	0.00309777	0.00330562		0.0025835	0.00230619	0.000587774		0.00115374	0.00212427	0.000269687		0.00133404	0.00152014	0		0	0	0		0	0	0		0	0	0		0	0	0
Bacteroidetes;Bacteroidia;Bacteroidales;Bacteroidaceae;Bacteroides;uncultured bacterium_3	0.00211954	0.00135528	0.00160272		0.00202989	0.00248359	0.0015674		0.00115374	0.0015932	0.000809061		0.00320171	0.00481378	0.00291622		0.000196928	0	0		0.000167336	0.000160823	0.000154059		0.00106678	0.000941176	0.000260078		0.00172154	0.000858553	0.000204123
Firmicutes;Clostridia;Clostridiales;Lachnospiraceae;uncultured;uncultured bacterium_1843	0.00211954	0.000774443	0.000601022		0.000738144	0.00230619	0.0015674		0.000288434	0.000265534	0		0.000266809	0.000253357	0		0	0	0.000438596		0	0.000321647	0		0	0.000705882	0.000780234		0	0	0.000408247
Firmicutes;Clostridia;Clostridiales;Lachnospiraceae;uncultured;uncultured bacterium_839	0.00211954	0.00271055	0.004708		0.00184536	0.00283839	0.00039185		0.000576868	0.00185874	0.00350593		0.000533618	0.00152014	0.00132556		0.000787712	0.00249207	0.00482456		0.00167336	0.00112576	0.000770297		0.000426712	0.00329412	0.00650195		0.00129116	0.000214638	0.00183711
Firmicutes;Clostridia;Clostridiales;Peptostreptococcaceae;Incertae Sedis;uncultured bacterium_2373	0.00211954	0.00232333	0.00560954		0.00184536	0.00567678	0.00803292		0.0025959	0.00106213	0.00269687		0.00106724	0.00126678	0.00556734		0.000196928	0.000226552	0.000438596		0.000669344	0.000160823	0.000770297		0.000213356	0.000705882	0.00130039		0.000215193	0	0.000816493
Firmicutes;Clostridia;Clostridiales;Ruminococcaceae;Faecalibacterium;uncultured bacterium_111	0.00211954	0.000968054	0.00130221		0.0025835	0.00283839	0.0023511		0.000288434	0.00265534	0.0021575		0.00133404	0.00380035	0.000795334		0.000787712	0.00113276	0.00109649		0.00267738	0.000160823	0.00138654		0.000426712	0.00352941	0.00182055		0.00129116	0.000643915	0.00163299
Firmicutes;Clostridia;Clostridiales;Ruminococcaceae;uncultured;uncultured bacterium_10	0.00211954	0.00367861	0.00330562		0.00221443	0.0010644	0.00528997		0.00461494	0.00610728	0.00566343		0.00426894	0.00506714	0.00609756		0.0035447	0.0056638	0.00855263		0.00451807	0.00611129	0.00693268		0.00234692	0.00658824	0.00910273		0.00193673	0.00493668	0.0106144
Bacteroidetes;Bacteroidia;Bacteroidales;Bacteroidaceae;Bacteroides;uncultured bacterium_70	0.00190759	0.00251694	0.00310528		0.00276804	0.00266099	0.000783699		0.0274012	0.0345194	0.0113269		0.0285486	0.0324297	0.0328738		0.0447026	0.0201631	0.0232456		0.0448461	0.0627211	0.0608535		0.000213356	0	0		0	0	0
Firmicutes;Bacilli;Lactobacillales;Streptococcaceae;Streptococcus;uncultured bacterium_102	0.00190759	0.00193611	0.00190324		0.00129175	0.00159659	0.00431034		0.000576868	0.000265534	0.00350593		0.000533618	0.000253357	0		0.00098464	0.00294517	0.00285088		0.00100402	0.000160823	0.00277307		0.00362705	0.00729412	0.0239272		0.00107596	0.00171711	0.00734844
Firmicutes;Clostridia;Clostridiales;Lachnospiraceae;uncultured;uncultured bacterium_159	0.00190759	0.00193611	0.00330562		0.00166082	0.000886997	0.000979624		0.00548024	0.00451407	0.00943905		0.00560299	0.00405371	0.00185578		0	0.00362483	0.00526316		0.0018407	0.00225153	0.000462178		0.0104544	0.0244706	0.0496749		0.00688616	0.00944409	0.0212288
Firmicutes;Clostridia;Clostridiales;Ruminococcaceae;uncultured;uncultured bacterium_485	0.00190759	0.00290416	0.00110187		0.00147629	0.00141919	0.00176332		0.00663398	0.00371747	0.00539374		0.00533618	0.0053205	0.00424178		0.000787712	0	0		0.00100402	0.000321647	0		0.0019202	0.00117647	0.000520156		0.00215193	0.00579524	0.000408247
Bacteroidetes;Bacteroidia;Bacteroidales;Prevotellaceae;uncultured;human gut metagenome_557	0.00169563	0.000774443	0.00110187		0.00166082	0.000532198	0		0.00230747	0.000531067	0		0.000533618	0.0017735	0.000265111		0.000196928	0	0		0.000167336	0	0		0	0	0		0	0	0
Firmicutes;Clostridia;Clostridiales;Lachnospiraceae;Blautia;uncultured bacterium_76	0.00169563	0.00135528	0.00330562		0.00184536	0.0012418	0.00137147		0.00894145	0.00796601	0.00997843		0.00747065	0.00810742	0.00901379		0.00452934	0.0129135	0.0166667		0.00619143	0.00176906	0.00354337		0.000213356	0.00305882	0.00520156		0.000430385	0.000643915	0.00204123
Firmicutes;Clostridia;Clostridiales;Lachnospiraceae;Incertae Sedis;uncultured bacterium_129	0.00169563	0.00135528	0.00180307		0.000184536	0.000709597	0.00039185		0.00201904	0.00424854	0.00458468		0.00266809	0.00202686	0.00344645		0.0013785	0.00657	0.00745614		0.00167336	0.00192988	0.00292713		0.00170685	0.00329412	0.00780234		0.00129116	0.00128783	0.00102062
Bacteroidetes;Bacteroidia;Bacteroidales;Bacteroidaceae;Bacteroides;uncultured bacterium_346	0.00148368	0.000580833	0.00120204		0.00129175	0.00141919	0.000979624		0.00144217	0.00106213	0		0.00346852	0.00126678	0.000795334		0.00315085	0.000906208	0		0.000502008	0.00112576	0.00169465		0	0	0		0.000215193	0.000429277	0.000408247
Bacteroidetes;Bacteroidia;Bacteroidales;Rikenellaceae;Alistipes;human gut metagenome_7	0.00148368	0.00116167	0.0010017		0.000184536	0.000532198	0.000783699		0.0025959	0.0031864	0.00134844		0.00426894	0.00228021	0.00450689		0.000393856	0.000906208	0.00175439		0.00133869	0.00385976	0.00154059		0.0224024	0.0225882	0.0148244		0.016785	0.0324104	0.0694019
Firmicutes;Clostridia;Clostridiales;Lachnospiraceae;Blautia;uncultured bacterium_551	0.00148368	0.00232333	0.0027046		0.000553608	0.000709597	0.0023511		0.000576868	0.00106213	0.00161812		0.00160085	0.0017735	0.00132556		0.000393856	0.00135931	0.00197368		0.000167336	0.000160823	0.00107842		0.00213356	0.00258824	0.00598179		0.000430385	0.000429277	0.0034701
Firmicutes;Clostridia;Clostridiales;Lachnospiraceae;Roseburia;uncultured bacterium_458	0.00148368	0.00135528	0.0010017		0.00129175	0.000886997	0.00137147		0.00374964	0.00345194	0.00350593		0.00720384	0.00228021	0.00132556		0.000196928	0.00249207	0.000877193		0.000167336	0	0.000154059		0.000640068	0.000941176	0		0.000215193	0.00128783	0.00183711
Bacteroidetes;Bacteroidia;Bacteroidales;Bacteroidaceae;Bacteroides;uncultured bacterium_681	0.00127173	0.000580833	0.0010017		0.000922679	0.00159659	0.00039185		0.00115374	0.000796601	0		0.000533618	0.00253357	0.00132556		0.0013785	0	0.000657895		0.000669344	0.000804117	0.000462178		0	0	0		0	0	0
Bacteroidetes;Bacteroidia;Bacteroidales;Bacteroidaceae;Bacteroides;uncultured bacterium_84	0.00127173	0.000387222	0.00120204		0.00424433	0.00141919	0.000783699		0.0025959	0.0015932	0		0.00160085	0.00329364	0.00106045		0.00275699	0.00158586	0.00131579		0.00200803	0.00176906	0.00138654		0	0	0		0	0	0
Firmicutes;Clostridia;Clostridiales;Lachnospiraceae;Butyrivibrio;uncultured bacterium_937	0.00127173	0.00135528	0.0010017		0.000922679	0.0012418	0		0.00144217	0.000796601	0.00296656		0.00106724	0.000760071	0.00106045		0.000393856	0.00135931	0.000657895		0.000167336	0.000160823	0.000308119		0	0	0		0	0	0
Firmicutes;Clostridia;Clostridiales;Lachnospiraceae;uncultured;uncultured bacterium_265	0.00127173	0.00329138	0.000601022		0.00221443	0.00141919	0.0015674		0.00548024	0.00265534	0.00323625		0.00346852	0.00202686	0.002386		0.00118157	0.00181242	0.000219298		0.000167336	0.00144741	0.000308119		0.00106678	0.000705882	0.000780234		0.000645578	0.00150247	0.000408247
Firmicutes;Clostridia;Clostridiales;Lachnospiraceae;Incertae Sedis;uncultured bacterium_290	0.00105977	0.00193611	0.00170289		0.000553608	0.0010644	0.00117555		0.00634554	0.00504514	0.0062028		0.00533618	0.0053205	0.00397667		0.0013785	0.000906208	0.000219298		0.00083668	0.00160823	0		0.00234692	0.00235294	0.00338101		0.000645578	0.00386349	0.00224536
ProteoBetaproteoBurkholderiales;Alcaligenaceae;Sutterella;uncultured bacterium_135	0.00105977	0.00135528	0.000601022		0.000922679	0.00212879	0.000195925		0.00201904	0.00292087	0		0.00426894	0.00329364	0.00212089		0	0	0		0	0	0		0	0	0		0	0	0
ProteoDeltaproteoDesulfovibrionales;Desulfovibrionaceae;Bilophila;uncultured bacterium_61	0.00105977	0.00135528	0.000601022		0.000553608	0.000532198	0.000979624		0.000576868	0.000265534	0.000539374		0.000533618	0.00202686	0.000795334		0.00118157	0.00113276	0.000877193		0.00083668	0.00241235	0.00261901		0.000640068	0.000941176	0.000780234		0.000215193	0.00107319	0.00367422
Firmicutes;Clostridia;Clostridiales;Lachnospiraceae;uncultured;uncultured bacterium_41	0.000847817	0.00232333	0.000701192		0.00129175	0.0010644	0.000979624		0.000288434	0	0		0	0.000253357	0		0	0	0		0	0	0		0	0	0		0	0.000214638	0
Firmicutes;Clostridia;Clostridiales;Ruminococcaceae;Anaerotruncus;uncultured bacterium_98	0.000847817	0.000387222	0.000701192		0.000553608	0.000532198	0.00333072		0.000576868	0.000796601	0.00107875		0.00186766	0.000760071	0.000265111		0	0	0		0	0	0.000154059		0.0053339	0.00258824	0.00364109		0.00387347	0.0055806	0.0087773
Firmicutes;Clostridia;Clostridiales;Ruminococcaceae;Subdoligranulum;uncultured bacterium_211	0.000847817	0.000387222	0.00330562		0.00221443	0.00141919	0.0015674		0.0274012	0.0308019	0.0604099		0.0194771	0.0260958	0.0206787		0.00531705	0.0115541	0.00811404		0.00435074	0.00836282	0.00708674		0.00298699	0.00635294	0.0187256		0.00107596	0.00429277	0.00816493
Firmicutes;Clostridia;Clostridiales;Ruminococcaceae;uncultured;uncultured bacterium_103	0.000847817	0.000387222	0.0010017		0.000369072	0	0.00039185		0	0	0		0	0	0		0.00315085	0.00747621	0.0109649		0.0023427	0.00160823	0.000924357		0.00298699	0.00352941	0.016645		0.000430385	0.00171711	0.00306185
Firmicutes;Clostridia;Clostridiales;Lachnospiraceae;Blautia;uncultured bacterium_2029	0.000635863	0	0.000300511		0	0	0		0.000288434	0	0.000269687		0.000266809	0.000253357	0.000265111		0.000196928	0.000453104	0.000219298		0.000167336	0	0		0	0.000941176	0.00286086		0	0	0.000408247
Firmicutes;Clostridia;Clostridiales;Lachnospiraceae;Blautia;uncultured bacterium_82	0.000635863	0.000968054	0.000601022		0.000738144	0.000532198	0.00176332		0.000865301	0.00185874	0.00296656		0.00240128	0.00126678	0.00106045		0.0013785	0.000679656	0.000877193		0.00100402	0	0.000462178		0.00149349	0.00282353	0.00364109		0.000645578	0.000643915	0.00163299
Firmicutes;Clostridia;Clostridiales;Lachnospiraceae;uncultured;uncultured bacterium_1153	0.000635863	0.000968054	0.00110187		0.000738144	0.000709597	0.000195925		0.000576868	0.000531067	0.00161812		0.000533618	0.000506714	0.000530223		0.000787712	0.00317173	0.00175439		0.000334672	0.00048247	0.000770297		0	0.000941176	0.0023407		0	0.000643915	0.000408247
Firmicutes;Clostridia;Clostridiales;Lachnospiraceae;uncultured;uncultured bacterium_441	0.000635863	0.00154889	0.000400681		0.000553608	0.000532198	0.000979624		0.00144217	0.000531067	0.000269687		0.000266809	0.00101343	0.000265111		0.000590784	0.00113276	0.000877193		0	0.00048247	0.000308119		0.00170685	0.004	0.00208062		0.0030127	0.00150247	0.000816493
Firmicutes;Clostridia;Clostridiales;Lachnospiraceae;uncultured;uncultured bacterium_80	0.000635863	0.000774443	0.0010017		0.000738144	0.0010644	0.0023511		0	0.00185874	0.00269687		0.000266809	0.00126678	0.00132556		0.00157542	0.00430449	0.00504386		0.00351406	0.00192988	0.00123248		0.000640068	0.00447059	0.00754226		0.00150635	0.00128783	0.000816493
Firmicutes;Clostridia;Clostridiales;Peptostreptococcaceae;Incertae Sedis;uncultured bacterium_148	0.000635863	0.000774443	0.00130221		0.000369072	0.00195139	0.00352665		0	0.000531067	0.00107875		0	0.000253357	0.00185578		0.00177235	0.00679656	0.00394737		0.00317938	0.00176906	0.00400555		0	0	0.000260078		0	0	0.00102062
Firmicutes;Clostridia;Clostridiales;Ruminococcaceae;Faecalibacterium;uncultured bacterium_195	0.000635863	0.000387222	0.00130221		0.00221443	0.00141919	0.0023511		0.00144217	0.000531067	0.000809061		0.000800427	0.000760071	0.00159067		0.00098464	0.000679656	0.000657895		0.000669344	0	0.000616238		0.000640068	0.00164706	0.00156047		0.000215193	0.000429277	0.00122474
Firmicutes;Clostridia;Clostridiales;Ruminococcaceae;Subdoligranulum;uncultured bacterium_1350	0.000635863	0.000193611	0.000801362		0.000184536	0.000709597	0.000783699		0.000576868	0.000265534	0.000539374		0.000533618	0	0.000265111		0.00118157	0.00249207	0.00131579		0.00083668	0.000160823	0.00123248		0	0	0		0	0	0
Lentisphaerae;Lentisphaeria;Victivallales;Victivallaceae;Victivallis;uncultured bacterium_1333	0.000635863	0	0		0	0	0		0.000865301	0.0023898	0		0.000533618	0.000253357	0.00159067		0	0	0		0	0	0		0	0	0		0	0	0
Bacteroidetes;Bacteroidia;Bacteroidales;Bacteroidaceae;Bacteroides;uncultured bacterium_27	0.000423908	0.000193611	0.000901533		0.000369072	0.000354799	0.000783699		0.00317277	0.00132767	0.00269687		0.0029349	0.00456043	0.00715801		0.0013785	0.00135931	0.00197368		0.0018407	0.00257317	0.00215683		0.00640068	0.00517647	0.00338101		0.00602539	0.00536596	0.0087773
Bacteroidetes;Bacteroidia;Bacteroidales;Bacteroidaceae;Bacteroides;uncultured bacterium_34	0.000423908	0.000387222	0.000500851		0.00202989	0.000532198	0.000783699		0	0.00106213	0.000269687		0.00133404	0.000253357	0.000265111		0	0.000226552	0.000657895		0.000167336	0.000321647	0		0.0053339	0.00329412	0.00104031		0.00215193	0.00429277	0.00510308
Bacteroidetes;Bacteroidia;Bacteroidales;Porphyromonadaceae;Barnesiella;uncultured bacterium_750	0.000423908	0.000387222	0.000801362		0.000369072	0.000709597	0		0	0	0		0	0.000253357	0		0.00315085	0.00430449	0.00241228		0.00502008	0.00176906	0.00200277		0	0	0		0	0	0
Bacteroidetes;Bacteroidia;Bacteroidales;Porphyromonadaceae;Odoribacter;uncultured bacterium_2991	0.000423908	0.000580833	0.0010017		0.00221443	0.000886997	0.00039185		0.000576868	0.00106213	0.000539374		0.00266809	0.0017735	0.00212089		0.00236314	0.00135931	0.00131579		0.00217537	0.0020907	0.00107842		0.00405377	0.00258824	0.00286086		0.00193673	0.00214638	0.00816493
Bacteroidetes;Bacteroidia;Bacteroidales;Rikenellaceae;Alistipes;uncultured bacterium_68	0.000423908	0.000387222	0.00010017		0.000184536	0.000354799	0.000195925		0	0.000265534	0.000809061		0	0	0.000795334		0.000196928	0.000679656	0.00175439		0.000334672	0	0.00154059		0.00106678	0.000941176	0.0023407		0.00129116	0.00150247	0.00367422
Firmicutes;Clostridia;Clostridiales;Lachnospiraceae;Anaerostipes;uncultured bacterium_819	0.000423908	0	0.000701192		0.000369072	0.000709597	0.000979624		0.00115374	0.0031864	0.00188781		0.000800427	0.00152014	0.00132556		0.00315085	0.00339828	0.00679825		0.00368139	0.00160823	0.00292713		0.00106678	0.00258824	0.00390117		0.000215193	0.000429277	0.000408247
Firmicutes;Clostridia;Clostridiales;Lachnospiraceae;Incertae Sedis;uncultured bacterium_67	0.000423908	0.000774443	0.000400681		0.000184536	0.000532198	0.00039185		0.013268	0.019915	0.0107875		0.018143	0.0108944	0.00795334		0.000590784	0	0		0	0.000160823	0.000770297		0.0106678	0.0230588	0.0252276		0.0120508	0.010088	0.0144928
Firmicutes;Clostridia;Clostridiales;Lachnospiraceae;Incertae Sedis;uncultured bacterium_742	0.000423908	0.000580833	0.000400681		0	0.000532198	0.0015674		0	0.000531067	0		0	0	0		0.000393856	0.000226552	0.000657895		0.000669344	0.000321647	0		0	0.000470588	0.000520156		0.000430385	0.000214638	0.000408247
Firmicutes;Clostridia;Clostridiales;Lachnospiraceae;Pseudobutyrivibrio;uncultured bacterium_177	0.000423908	0.000387222	0.000300511		0.000553608	0.000886997	0.000587774		0.000288434	0.0023898	0.00107875		0	0.000253357	0.000265111		0.000196928	0.000453104	0.000438596		0.000167336	0	0		0.000213356	0	0		0	0	0
Firmicutes;Clostridia;Clostridiales;Ruminococcaceae;Anaerotruncus;uncultured bacterium_75	0.000423908	0	0.000300511		0	0.000177399	0		0	0	0		0	0	0.000265111		0.000393856	0.00113276	0.000657895		0.000334672	0.000643294	0.000770297		0.000853424	0.00729412	0.00442133		0.00086077	0.00214638	0.00510308
Firmicutes;Clostridia;Clostridiales;Ruminococcaceae;Incertae Sedis;uncultured bacterium_913	0.000423908	0.000193611	0.000601022		0	0.000532198	0		0.0025959	0.00292087	0.00431499		0.00213447	0.000506714	0.00106045		0.000787712	0.00203897	0.00153509		0.00150602	0.00096494	0.00292713		0.000213356	0.00164706	0.00130039		0.000430385	0.000858553	0.00122474
Firmicutes;Clostridia;Clostridiales;Ruminococcaceae;uncultured;uncultured bacterium_1207	0.000423908	0.00116167	0.00200341		0.00147629	0.000886997	0		0	0.000265534	0		0.000533618	0.00101343	0		0.0013785	0.00271862	0.00197368		0.000334672	0.0020907	0.00123248		0.00170685	0.00211765	0.00390117		0	0	0.00142886
Firmicutes;Clostridia;Clostridiales;Ruminococcaceae;uncultured;uncultured bacterium_147	0.000423908	0.00135528	0.000601022		0	0.000532198	0.000195925		0.00894145	0.0103558	0.013754		0.00827108	0.00912085	0.00715801		0.00118157	0.000226552	0.000438596		0.000167336	0.00144741	0.000462178		0.00277363	0.00188235	0.00312094		0.000215193	0.00171711	0.00122474
Firmicutes;Clostridia;Clostridiales;Ruminococcaceae;uncultured;uncultured bacterium_26	0.000423908	0.00116167	0.00120204		0.00166082	0.000532198	0.00117555		0.00894145	0.0100903	0.00862999		0.0101387	0.00937421	0.00556734		0.00393856	0.00135931	0.000877193		0.000334672	0.000321647	0.00107842		0.0123747	0.0171765	0.0137841		0.0116204	0.0158832	0.0263319
Firmicutes;Clostridia;Clostridiales;Ruminococcaceae;uncultured;uncultured bacterium_52	0.000423908	0.000193611	0.000300511		0.000184536	0.000177399	0.000195925		0.00432651	0.00876261	0.012945		0.00613661	0.0053205	0.00742312		0.00334777	0.00498414	0.00526316		0.0023427	0.00225153	0.00847327		0.0209089	0.0317647	0.0894668		0.0109748	0.032625	0.120433
ActinoCorioCoriobacteriales;Coriobacteriaceae;uncultured;uncultured bacterium_1171	0.000211954	0.000193611	0		0	0	0		0	0	0.00134844		0.000266809	0	0.000795334		0.00649862	0.0174445	0.0339912		0.0060241	0.010936	0.0177168		0	0	0		0	0	0
Bacteroidetes;Bacteroidia;Bacteroidales;Bacteroidaceae;Bacteroides;Bacteroides eggerthii_88	0.000211954	0.000193611	0		0	0.000532198	0.000195925		0.00519181	0.00185874	0.00161812		0.00480256	0.003547	0.00530223		0	0.000226552	0.000438596		0.00100402	0.00112576	0		0.000640068	0.000470588	0.00130039		0.00107596	0.00193175	0.00183711
Bacteroidetes;Bacteroidia;Bacteroidales;Bacteroidaceae;Bacteroides;uncultured bacterium_199	0.000211954	0.000193611	0.000701192		0.00129175	0.00177399	0.00039185		0.00230747	0.00132767	0		0.00426894	0.00278693	0.000265111		0.000590784	0.000226552	0.000438596		0.0023427	0.000643294	0.000616238		0	0	0		0	0	0
Bacteroidetes;Bacteroidia;Bacteroidales;Bacteroidaceae;Bacteroides;uncultured bacterium_686	0.000211954	0.000193611	0.00010017		0	0.000177399	0.000195925		0.000288434	0	0		0	0	0.00106045		0.000590784	0	0		0.000334672	0.00048247	0.000616238		0	0	0		0	0	0
Bacteroidetes;Bacteroidia;Bacteroidales;Porphyromonadaceae;Parabacteroides;uncultured bacterium_110	0.000211954	0.000193611	0.0010017		0.000922679	0.000886997	0.00137147		0.0017306	0.00265534	0		0.00160085	0.00329364	0.00583245		0.00118157	0.00113276	0.00285088		0.00150602	0.00225153	0.00462178		0.00554726	0.00188235	0.00156047		0.00408866	0.0105173	0.00449071
Bacteroidetes;VC2,1 Bac22;uncultured bacterium_39;Other;Other;Other	0.000211954	0	0.000300511		0.000184536	0.000886997	0		0.000288434	0	0.000539374		0	0.000506714	0.000265111		0	0.000226552	0		0	0	0.000154059		0	0.000470588	0		0	0.000429277	0.000816493
Firmicutes;Clostridia;Clostridiales;Clostridiaceae;Sarcina;uncultured bacterium_215	0.000211954	0	0.000500851		0	0	0.000195925		0.00519181	0.0023898	0.00134844		0.00320171	0.00202686	0.00185578		0.000590784	0	0.000219298		0	0.000160823	0.000462178		0.00256027	0.004	0.000520156		0.00150635	0.00150247	0.00204123
Firmicutes;Clostridia;Clostridiales;Lachnospiraceae;Incertae Sedis;uncultured bacterium_1062	0.000211954	0.000968054	0.000601022		0.000553608	0.000177399	0.00137147		0.00374964	0.0031864	0.00134844		0.0029349	0.0017735	0.00106045		0	0.000679656	0		0.000167336	0	0		0.000426712	0	0		0	0.000214638	0
Firmicutes;Clostridia;Clostridiales;Lachnospiraceae;Incertae Sedis;uncultured bacterium_641	0.000211954	0.000193611	0.000701192		0	0	0		0.00230747	0.00185874	0		0.00186766	0.00329364	0.00212089		0.000590784	0.000906208	0.000219298		0.000334672	0.000160823	0.000462178		0.000426712	0.00188235	0.000260078		0.000430385	0	0.00061237
Firmicutes;Clostridia;Clostridiales;Lachnospiraceae;Pseudobutyrivibrio;uncultured bacterium_1435	0.000211954	0.000193611	0.000400681		0.000184536	0.000354799	0.00039185		0.00115374	0.00185874	0.00188781		0.00106724	0	0.00106045		0.000196928	0.000679656	0.000877193		0.000669344	0	0.000154059		0	0.00141176	0.0023407		0	0.000214638	0
Firmicutes;Clostridia;Clostridiales;Lachnospiraceae;uncultured;uncultured bacterium_35	0.000211954	0.000193611	0.000300511		0	0.000177399	0.00039185		0.000288434	0.000265534	0.000809061		0.00133404	0.000253357	0.000265111		0.00098464	0.000906208	0.00175439		0.00117135	0.000804117	0.000154059		0.00128014	0.00305882	0.00104031		0.000645578	0.00300494	0
Firmicutes;Clostridia;Clostridiales;Ruminococcaceae;Incertae Sedis;uncultured bacterium_958	0.000211954	0	0.00010017		0	0	0		0	0.000531067	0.000269687		0	0.000506714	0		0.000590784	0	0.000219298		0.000167336	0.000160823	0		0.000853424	0.00141176	0.0046814		0	0.000429277	0.000816493
Firmicutes;Clostridia;Clostridiales;Ruminococcaceae;Ruminococcus;uncultured bacterium_1759	0.000211954	0	0		0	0	0		0.00951832	0.00557621	0.00296656		0.00400213	0.00228021	0.00159067		0	0	0		0	0	0		0	0	0.000260078		0	0	0
Firmicutes;Clostridia;Clostridiales;Ruminococcaceae;Ruminococcus;uncultured bacterium_706	0.000211954	0	0.000300511		0	0.000177399	0		0.000288434	0	0.000539374		0.000266809	0.000506714	0.000265111		0.00256006	0.00113276	0.000438596		0.00117135	0.000643294	0.000308119		0.000426712	0.00164706	0.00208062		0.00107596	0.000429277	0.00142886
Firmicutes;Clostridia;Clostridiales;Ruminococcaceae;uncultured;uncultured bacterium_143	0.000211954	0	0		0	0	0.000195925		0.00663398	0.00610728	0.00782093		0.00773746	0.00810742	0.00450689		0.000196928	0	0.000219298		0.000167336	0.000160823	0.000308119		0.000213356	0.000941176	0.000520156		0.000430385	0.000429277	0.00061237
ActinoActinoBifidobacteriales;Bifidobacteriaceae;Bifidobacterium;human gut metagenome_222	0	0	0.00010017		0	0	0.00039185		0.000576868	0	0.00188781		0.000266809	0	0.000795334		0.00098464	0.00317173	0.00328947		0.00117135	0.000643294	0.00231089		0	0.000235294	0.000520156		0.000215193	0	0
ActinoCorioCoriobacteriales;Coriobacteriaceae;uncultured;uncultured bacterium_196	0	0	0		0	0	0		0	0	0		0	0	0		0	0	0		0	0	0		0.00298699	0.00447059	0.00884265		0.000645578	0.00386349	0.00918555
Bacteroidetes;Bacteroidia;Bacteroidales;Bacteroidaceae;Bacteroides;Bacteroides clarus YIT 12056_1577	0	0	0		0	0	0		0.000288434	0	0		0.000266809	0	0.000265111		0	0	0		0	0	0		0.000853424	0.00117647	0.0023407		0.00258231	0.00257566	0.00285773
Bacteroidetes;Bacteroidia;Bacteroidales;Bacteroidaceae;Bacteroides;uncultured bacterium_101	0	0.000193611	0		0	0	0		0	0	0		0	0	0		0	0	0		0.000334672	0	0		0	0	0		0	0	0
Bacteroidetes;Bacteroidia;Bacteroidales;Bacteroidaceae;Bacteroides;uncultured bacterium_1877	0	0.000193611	0.00010017		0	0.000532198	0		0	0	0		0.000266809	0	0		0.000393856	0	0.000219298		0	0.000160823	0		0.000213356	0	0		0	0.000214638	0.00224536
Bacteroidetes;Bacteroidia;Bacteroidales;Bacteroidaceae;Bacteroides;uncultured bacterium_197	0	0	0		0.000184536	0	0		0	0.000265534	0		0	0.000253357	0		0.0458842	0.0380607	0.0230263		0.0376506	0.0596655	0.0248036		0	0	0		0	0	0
Bacteroidetes;Bacteroidia;Bacteroidales;Bacteroidaceae;Bacteroides;uncultured bacterium_198	0	0	0		0	0	0		0	0	0		0	0	0		0.00610477	0.00339828	0.00263158		0.00518742	0.00562882	0.00816515		0.000640068	0.00164706	0		0.000645578	0.00171711	0.00122474
Bacteroidetes;Bacteroidia;Bacteroidales;Bacteroidaceae;Bacteroides;uncultured bacterium_2136	0	0	0.000200341		0	0	0		0	0	0		0	0	0		0	0	0		0	0	0		0	0	0		0	0	0
Bacteroidetes;Bacteroidia;Bacteroidales;Bacteroidaceae;Bacteroides;uncultured bacterium_220	0	0.00232333	0.000801362		0.00110722	0.000709597	0.000979624		0	0.000531067	0		0	0.000253357	0.000795334		0.000590784	0.000453104	0.000438596		0.000167336	0.000804117	0.000308119		0.00106678	0.00188235	0		0.000430385	0.00579524	0.0026536
Bacteroidetes;Bacteroidia;Bacteroidales;Bacteroidaceae;Bacteroides;uncultured bacterium_2928	0	0	0		0	0	0		0	0	0		0	0	0		0	0	0		0	0	0		0	0	0		0	0	0
Bacteroidetes;Bacteroidia;Bacteroidales;Bacteroidaceae;Bacteroides;uncultured bacterium_499	0	0.00271055	0.00110187		0.00147629	0.00159659	0.000195925		0	0	0.000269687		0.000266809	0.000253357	0		0.00098464	0.000226552	0		0.000669344	0.00144741	0.000154059		0	0	0		0	0	0
Bacteroidetes;Bacteroidia;Bacteroidales;Bacteroidaceae;Bacteroides;uncultured bacterium_554	0	0.000387222	0		0	0	0		0	0	0		0	0	0		0	0	0		0.000167336	0	0		0	0	0		0	0	0
Bacteroidetes;Bacteroidia;Bacteroidales;Porphyromonadaceae;Barnesiella;uncultured bacterium_2140	0	0	0		0.000553608	0	0		0	0	0		0	0	0		0	0	0		0	0.000160823	0		0	0	0		0	0.000214638	0
Bacteroidetes;Bacteroidia;Bacteroidales;Porphyromonadaceae;Barnesiella;uncultured bacterium_87	0	0.000387222	0		0	0	0.000195925		0.00115374	0.00265534	0.00107875		0.00453575	0.0017735	0.00291622		0	0	0		0	0	0		0.000426712	0.000235294	0		0.000430385	0	0.000204123
Bacteroidetes;Bacteroidia;Bacteroidales;Porphyromonadaceae;Parabacteroides;uncultured bacterium_3147	0	0	0		0	0	0		0	0	0		0	0	0		0.000787712	0	0.000657895		0.0018407	0.000321647	0.000616238		0	0	0		0	0	0
Bacteroidetes;Bacteroidia;Bacteroidales;Porphyromonadaceae;Parabacteroides;uncultured bacterium_71	0	0	0		0	0	0		0	0	0		0	0.000253357	0		0.0185112	0.0183507	0.0171053		0.022925	0.015439	0.0167925		0	0	0		0	0	0
Bacteroidetes;Bacteroidia;Bacteroidales;Prevotellaceae;Paraprevotella;uncultured bacterium_2426	0	0	0.000300511		0	0.000886997	0		0.00288434	0.00265534	0.00323625		0.00320171	0.00481378	0.00450689		0.00295392	0.000453104	0.00131579		0.00451807	0.00675458	0.00754891		0	0	0.000520156		0	0	0
Bacteroidetes;Bacteroidia;Bacteroidales;Prevotellaceae;Prevotella;uncultured bacterium_1817	0	0	0		0	0	0		0	0	0		0	0	0		0.000393856	0	0		0	0	0		0.00576061	0.00141176	0		0.00408866	0.00236102	0
Bacteroidetes;Bacteroidia;Bacteroidales;Prevotellaceae;Prevotella;uncultured bacterium_24	0	0.000774443	0.000200341		0	0	0		0	0	0.000269687		0	0	0.00106045		0	0	0		0	0	0.00138654		0.517175	0.182353	0.0231469		0.627286	0.396866	0.00163299
Bacteroidetes;Bacteroidia;Bacteroidales;Prevotellaceae;uncultured;uncultured bacterium_213	0	0	0		0	0	0		0	0	0		0	0	0		0.00216621	0.00226552	0.000438596		0.00083668	0.00257317	0.000308119		0	0	0		0	0	0
Bacteroidetes;Bacteroidia;Bacteroidales;Rikenellaceae;Alistipes;uncultured bacterium_2888	0	0	0		0	0	0		0	0	0		0	0	0		0.00315085	0.00226552	0.00153509		0.00267738	0.00321647	0.00446772		0	0	0		0	0	0
Bacteroidetes;Bacteroidia;Bacteroidales;Rikenellaceae;Alistipes;uncultured bacterium_97	0	0	0		0	0	0		0	0.000265534	0.0021575		0	0	0		0	0.000906208	0		0.000167336	0.000321647	0.000154059		0	0	0		0	0	0
Bacteroidetes;Bacteroidia;Bacteroidales;S24-7;uncultured bacterium_167;Other	0	0	0		0	0	0		0	0	0		0	0	0		0.00393856	0.00203897	0.00175439		0.00200803	0.00530717	0.00323525		0	0	0		0	0	0
Bacteroidetes;Bacteroidia;Bacteroidales;S24-7;uncultured bacterium_66;Other	0	0	0		0	0	0		0.0181713	0.0180563	0.0285868		0.0258805	0.0207753	0.00848356		0	0	0		0	0	0		0	0	0		0	0	0
Bacteroidetes;VC2,1 Bac22;uncultured bacterium_181;Other;Other;Other	0	0	0		0	0	0		0	0	0		0	0	0		0	0	0		0	0	0		0	0	0		0	0	0
Firmicutes;Bacilli;Lactobacillales;Lactobacillaceae;Lactobacillus;Lactobacillus paracasei subsp, paracasei_553	0	0	0		0	0	0.00372257		0	0	0		0	0	0.00609756		0	0	0		0	0	0.00215683		0	0	0		0	0	0.000204123
Firmicutes;Bacilli;Lactobacillales;Lactobacillaceae;Lactobacillus;Lactobacillus vaginalis_1970	0	0	0		0	0	0.00117555		0	0	0		0	0	0		0	0	0		0	0	0.00292713		0	0	0		0	0	0
Firmicutes;Clostridia;Clostridiales;Lachnospiraceae;Anaerostipes;uncultured bacterium_1825	0	0	0.000500851		0	0	0		0.000288434	0.000265534	0.000539374		0.000533618	0.000506714	0.000265111		0.000393856	0.000679656	0.00219298		0.000167336	0	0		0	0.00117647	0.000780234		0.000215193	0.000429277	0.00102062
Firmicutes;Clostridia;Clostridiales;Lachnospiraceae;Blautia;uncultured bacterium_1527	0	0	0		0	0	0		0	0.000265534	0		0	0	0		0.000196928	0.00249207	0.000657895		0.000502008	0.000643294	0.000462178		0	0	0.000520156		0	0	0
Firmicutes;Clostridia;Clostridiales;Lachnospiraceae;Blautia;uncultured bacterium_217	0	0	0		0	0	0		0	0	0		0	0	0		0	0	0		0	0	0		0	0	0		0	0	0
Firmicutes;Clostridia;Clostridiales;Lachnospiraceae;Coprococcus;uncultured bacterium_2918	0	0	0		0	0	0		0.00288434	0.00265534	0.000539374		0.00320171	0.003547	0.000795334		0	0	0		0	0	0		0	0	0		0	0	0
Firmicutes;Clostridia;Clostridiales;Lachnospiraceae;Incertae Sedis;uncultured bacterium_488	0	0	0		0	0	0		0	0	0		0	0	0		0	0	0		0	0	0.000154059		0.00128014	0.000941176	0		0.00365827	0.0027903	0
Firmicutes;Clostridia;Clostridiales;Lachnospiraceae;Incertae Sedis;uncultured bacterium_515	0	0.000387222	0.000601022		0	0.0010644	0		0.00115374	0.00212427	0.000269687		0.00160085	0.000506714	0.000795334		0.000787712	0.00203897	0.00131579		0.000167336	0	0		0.00149349	0.00329412	0.00260078		0	0.000214638	0
Firmicutes;Clostridia;Clostridiales;Lachnospiraceae;Incertae Sedis;uncultured bacterium_518	0	0	0.000601022		0.000369072	0.000177399	0.000195925		0.000865301	0.000265534	0		0.000266809	0.000253357	0.000265111		0.00196928	0.000453104	0.000219298		0.00217537	0.000804117	0.000462178		0	0	0		0	0	0
Firmicutes;Clostridia;Clostridiales;Lachnospiraceae;uncultured;uncultured bacterium_14	0	0	0		0	0	0		0.000576868	0.000796601	0.000539374		0.000533618	0.000506714	0.000265111		0.000196928	0.000453104	0		0	0	0		0.00128014	0.00282353	0.000780234		0.000430385	0.00107319	0
Firmicutes;Clostridia;Clostridiales;Lachnospiraceae;uncultured;uncultured bacterium_149	0	0.000774443	0.00010017		0	0	0		0.00144217	0.00106213	0.00161812		0.00186766	0.0017735	0.00106045		0.00118157	0.00249207	0.00328947		0.00150602	0.00112576	0.00138654		0.000213356	0.00117647	0.00130039		0	0.000429277	0.00061237
Firmicutes;Clostridia;Clostridiales;Lachnospiraceae;uncultured;uncultured bacterium_1651	0	0	0		0	0	0		0.00951832	0.00451407	0		0.00667022	0.0103876	0.00768823		0	0	0		0	0	0		0	0	0		0	0	0
Firmicutes;Clostridia;Clostridiales;Lachnospiraceae;uncultured;uncultured bacterium_218	0	0	0		0	0	0		0.00230747	0	0.000269687		0.000533618	0.000760071	0.000530223		0	0	0		0	0	0		0	0	0		0	0	0
Firmicutes;Clostridia;Clostridiales;Lachnospiraceae;uncultured;uncultured bacterium_368	0	0	0		0	0	0		0.000865301	0.000531067	0		0.00106724	0	0		0.000196928	0	0		0	0	0		0	0.000705882	0.000520156		0.0027975	0.00236102	0.000204123
Firmicutes;Clostridia;Clostridiales;Lachnospiraceae;uncultured;uncultured bacterium_3799	0	0	0		0	0	0		0	0	0		0	0	0		0	0	0		0	0	0		0	0	0		0	0	0
Firmicutes;Clostridia;Clostridiales;Lachnospiraceae;uncultured;uncultured bacterium_804	0	0	0		0	0	0		0.00230747	0.000796601	0		0.000800427	0.00101343	0.000795334		0	0	0		0	0	0		0	0	0		0	0	0
Firmicutes;Clostridia;Clostridiales;Lachnospiraceae;uncultured;uncultured rumen bacterium_694	0	0	0		0	0	0		0.0025959	0.000531067	0		0.00133404	0.000506714	0.00265111		0	0	0		0	0	0		0	0	0		0	0	0
Firmicutes;Clostridia;Clostridiales;Ruminococcaceae;Faecalibacterium;uncultured bacterium_3197	0	0	0		0	0	0		0	0	0		0	0	0		0	0	0		0	0	0		0	0	0		0	0	0
Firmicutes;Clostridia;Clostridiales;Ruminococcaceae;Incertae Sedis;uncultured bacterium_1665	0	0.000193611	0		0	0	0		0.00403807	0.0023898	0.00242718		0.00373533	0.00380035	0.00132556		0	0	0		0	0	0		0	0	0		0	0	0
Firmicutes;Clostridia;Clostridiales;Ruminococcaceae;Incertae Sedis;uncultured bacterium_1704	0	0	0		0	0	0		0.00230747	0.0023898	0.00188781		0.00266809	0.000760071	0.00185578		0	0	0		0	0	0		0	0	0		0	0	0
Firmicutes;Clostridia;Clostridiales;Ruminococcaceae;Incertae Sedis;uncultured bacterium_175	0	0.000193611	0.000601022		0.000184536	0	0		0	0	0		0	0	0		0.000787712	0.000453104	0.000657895		0.000167336	0.000160823	0.000462178		0	0	0		0	0.000214638	0
Firmicutes;Clostridia;Clostridiales;Ruminococcaceae;Incertae Sedis;uncultured bacterium_2791	0	0	0		0.000184536	0	0		0.0121142	0.00876261	0.00755124		0.00933831	0.00861414	0.00132556		0.000196928	0.000906208	0		0	0.000160823	0		0	0.000470588	0.00130039		0.000430385	0.000429277	0
Firmicutes;Clostridia;Clostridiales;Ruminococcaceae;Incertae Sedis;uncultured bacterium_894	0	0	0		0	0	0		0	0	0		0	0	0		0.00334777	0.00135931	0.000438596		0.00100402	0.00144741	0.00246495		0	0	0		0	0	0.000204123
Firmicutes;Clostridia;Clostridiales;Ruminococcaceae;Ruminococcus;uncultured bacterium_1655	0	0	0		0	0	0		0.00144217	0.00398301	0.0021575		0.00133404	0.00101343	0.00185578		0	0	0		0	0.000160823	0		0	0.000235294	0		0.000215193	0.000429277	0.000408247
Firmicutes;Clostridia;Clostridiales;Ruminococcaceae;Ruminococcus;uncultured bacterium_1906	0	0	0		0	0	0		0	0	0		0	0	0		0.00216621	0	0		0.000502008	0.00112576	0.00107842		0	0	0		0	0	0
Firmicutes;Clostridia;Clostridiales;Ruminococcaceae;Subdoligranulum;uncultured bacterium_2060	0	0	0.00110187		0.000369072	0.000532198	0.00039185		0	0.00106213	0.00188781		0.00106724	0.000506714	0.00159067		0.00098464	0.000906208	0.00197368		0.00217537	0.00144741	0.00107842		0.000213356	0.000941176	0.00130039		0.000215193	0.000429277	0.000816493
Firmicutes;Clostridia;Clostridiales;Ruminococcaceae;uncultured;uncultured Clostridiales bacterium_753	0	0	0		0	0	0		0	0	0.000269687		0	0	0.000265111		0.0013785	0.000453104	0		0	0.00160823	0.00184871		0.00106678	0.00164706	0.00286086		0.000645578	0.0027903	0
Firmicutes;Clostridia;Clostridiales;Ruminococcaceae;uncultured;uncultured bacterium_132	0	0	0		0	0.000177399	0		0.00490337	0.00345194	0.00377562		0.00560299	0.0053205	0.00132556		0	0	0		0	0	0		0	0.000235294	0.000260078		0	0	0
Firmicutes;Clostridia;Clostridiales;Ruminococcaceae;uncultured;uncultured bacterium_1446	0	0	0		0	0	0		0	0	0		0	0	0.000265111		0	0.00271862	0.000657895		0.000334672	0.000804117	0.000924357		0	0	0		0	0	0
Firmicutes;Clostridia;Clostridiales;Ruminococcaceae;uncultured;uncultured bacterium_188	0	0	0		0	0	0		0.000576868	0.00212427	0.0110572		0.00106724	0.00228021	0.00503712		0	0	0		0	0	0		0	0.000235294	0.000260078		0	0	0
Firmicutes;Clostridia;Clostridiales;Ruminococcaceae;uncultured;uncultured bacterium_1884	0	0	0		0	0	0		0.000288434	0.00132767	0.00242718		0.000800427	0	0.00106045		0.000787712	0.000679656	0.000219298		0.000669344	0.00144741	0.000154059		0.000213356	0.000470588	0.000780234		0.000645578	0.000643915	0.000204123
Firmicutes;Clostridia;Clostridiales;Ruminococcaceae;uncultured;uncultured bacterium_1960	0	0	0		0	0	0		0.000576868	0.00132767	0.000539374		0	0.000253357	0.000530223		0.000393856	0.000453104	0.000219298		0.00100402	0.000321647	0.000770297		0.00106678	0.000941176	0.00260078		0.000430385	0	0.00061237
Firmicutes;Clostridia;Clostridiales;Ruminococcaceae;uncultured;uncultured bacterium_1968	0	0	0		0	0	0		0	0	0		0	0	0		0.000196928	0.000453104	0		0	0.00048247	0.000308119		0	0	0		0	0	0
Firmicutes;Clostridia;Clostridiales;Ruminococcaceae;uncultured;uncultured bacterium_2011	0	0	0		0	0	0		0.00230747	0.000531067	0.000269687		0.000533618	0.00152014	0.00185578		0	0	0		0	0	0		0.00106678	0.000705882	0.00104031		0.000430385	0	0.00061237
Firmicutes;Clostridia;Clostridiales;Ruminococcaceae;uncultured;uncultured bacterium_2810	0	0	0		0	0	0		0.00144217	0	0		0.000266809	0.00202686	0.002386		0	0	0		0	0	0		0	0	0		0	0	0
Firmicutes;Clostridia;Clostridiales;Ruminococcaceae;uncultured;uncultured bacterium_3414	0	0	0		0	0	0		0	0	0		0	0	0		0	0	0		0	0	0		0	0	0		0	0	0
Firmicutes;Clostridia;Clostridiales;Ruminococcaceae;uncultured;uncultured bacterium_63	0	0	0.00010017		0	0.000177399	0.000195925		0.00346121	0.00796601	0.0107875		0.00400213	0.00608057	0.00662778		0	0	0		0.000167336	0	0.000154059		0	0	0.000260078		0.000215193	0	0
Firmicutes;Clostridia;Clostridiales;Ruminococcaceae;uncultured;uncultured bacterium_633	0	0.00193611	0.000300511		0.000553608	0.000532198	0.00039185		0.000576868	0.000531067	0.00107875		0.000533618	0.00126678	0.000795334		0.00196928	0.00407793	0.00153509		0.00117135	0.00096494	0.00138654		0.000213356	0.000470588	0.00130039		0.000215193	0.00107319	0.00061237
Firmicutes;Clostridia;Clostridiales;Ruminococcaceae;uncultured;uncultured bacterium_841	0	0	0		0	0	0		0.00230747	0.000531067	0.00161812		0.00320171	0.00202686	0.002386		0	0	0		0	0	0		0	0	0		0	0	0
Firmicutes;Clostridia;Clostridiales;Veillonellaceae;Dialister;uncultured bacterium_204	0	0	0		0	0	0		0	0	0		0	0	0		0.000196928	0	0		0	0	0		0	0	0		0	0	0
Lentisphaerae;Lentisphaeria;Victivallales;Victivallaceae;Victivallis;uncultured bacterium_1653	0	0	0		0	0	0		0.00894145	0.0023898	0		0.00506937	0.00456043	0.00768823		0	0	0		0	0	0		0	0	0		0	0	0
ProteoAlphaproteoRhodospirillales;Rhodospirillaceae;Thalassospira;uncultured bacterium_2828	0	0	0		0	0	0		0.00519181	0.0023898	0		0.00720384	0.00506714	0.00636267		0	0	0		0	0	0		0	0	0		0	0	0
ProteoBetaproteoBurkholderiales;Alcaligenaceae;Parasutterella;uncultured bacterium_42	0	0	0		0	0	0		0	0.000265534	0.000269687		0.000266809	0.000760071	0.000265111		0.00610477	0.000906208	0.00219298		0.00485274	0.00675458	0.000616238		0.0053339	0.00117647	0.000780234		0.00602539	0.0055806	0.00387834
ProteoBetaproteoBurkholderiales;Alcaligenaceae;Sutterella;uncultured Sutterella sp,_2253	0	0	0		0	0	0		0	0	0		0	0	0		0	0	0		0	0	0		0	0	0		0	0	0
ProteoBetaproteoBurkholderiales;Alcaligenaceae;Sutterella;uncultured bacterium_901	0	0	0		0	0	0		0.000865301	0.000265534	0.000809061		0.000800427	0.000253357	0.004772		0	0	0		0	0	0		0	0	0		0	0	0
ProteoDeltaproteoDesulfovibrionales;Desulfovibrionaceae;Desulfovibrio;uncultured bacterium_40	0	0	0		0	0	0		0	0	0		0	0	0		0.000196928	0	0		0.000334672	0.000321647	0.000308119		0.000426712	0.000470588	0.000260078		0	0.000429277	0.000408247
ProteoGammaproteoEnterobacteriales;Enterobacteriaceae;Enterobacter;uncultured bacterium_833	0	0	0		0	0	0		0	0	0		0	0	0		0.00098464	0.00158586	0.00109649		0.00267738	0.00128659	0.00292713		0	0	0		0	0	0
ProteoGammaproteoEnterobacteriales;Enterobacteriaceae;Escherichia-Shigella;uncultured bacterium_17	0	0.000387222	0		0	0	0.000195925		0	0	0		0	0.000253357	0.000265111		0.00452934	0.00521069	0.00570175		0.0060241	0.00369894	0.0112463		0	0	0		0	0	0
Tenericutes;Mollicutes;Anaeroplasmatales;Anaeroplasmataceae;Anaeroplasma;uncultured bacterium_2746	0	0	0		0	0	0		0.00346121	0.00185874	0		0.00133404	0.00152014	0.00265111		0	0	0		0	0	0		0	0	0		0	0	0
